# Supplementary material for: A novel synthetic peptide microarray assay detects Chlamydia species-specific antibodies in animal and human sera
Source: Sci Rep. 2018 Mar 16;8:4701. doi: 10.1038/s41598-018-23118-7 (PMC5856796; doi:10.1038/s41598-018-23118-7)
Supplement: Supplementary file 1 — Supplementary Dataset [file 41598_2018_23118_MOESM1_ESM.zip]

Archive with 1 entries (1 files):
- Supplementary_items.pdf
